# Supplementary material for: Automatic discovery of image-based signatures for ipilimumab response prediction in malignant melanoma
Source: Sci Rep. 2019 May 15;9:7449. doi: 10.1038/s41598-019-43525-8 (PMC6520405; doi:10.1038/s41598-019-43525-8)
Supplement: Supplementary file 2 — Software 1 [file 41598_2019_43525_MOESM2_ESM.zip]

Archive with 7 entries (6 files):
- ReducedGoogleNet/
- ReducedGoogleNet/deploy_reduced.prototxt
- ReducedGoogleNet/do_it_aug_all_mean.bat
- ReducedGoogleNet/googLeNet_snap_all_aug_mean_iter_250000.caffemodel
- ReducedGoogleNet/mean_train.binaryproto
- ReducedGoogleNet/solver_all_aug_mean.prototxt
- ReducedGoogleNet/train_google_allData_aug_mean.prototxt
