# Supplementary material for: Automatic discovery of image-based signatures for ipilimumab response prediction in malignant melanoma
Source: Sci Rep. 2019 May 15;9:7449. doi: 10.1038/s41598-019-43525-8 (PMC6520405; doi:10.1038/s41598-019-43525-8)
Supplement: Supplementary file 2 — Software 1 [file 41598_2019_43525_MOESM2_ESM.zip › ReducedGoogleNet/deploy_reduced.prototxt]

name: "GoogleNet"
layer {
  name: "data"
  type: "Input"
  top: "data"
  input_param { shape: { dim: 200 dim: 3 dim: 80 dim: 80 } }
}
layer {
  name: "conv1/7x7_s2"
  type: "Convolution"
  bottom: "data"
  top: "conv1/7x7_s2"
  param {
    lr_mult: 1
    decay_mult: 1
  }
  param {
    lr_mult: 2
    decay_mult: 0
  }
  convolution_param {
    num_output: 64
    pad: 3
    kernel_size: 7
    weight_filler {
      type: "xavier"
    }
    bias_filler {
      type: "constant"
      value: 0.2
    }
  }
}
layer {
  name: "conv1/relu_7x7"
  type: "ReLU"
  bottom: "conv1/7x7_s2"
  top: "conv1/7x7_s2"
}
layer {
  name: "pool1/3x3_s2"
  type: "Pooling"
  bottom: "conv1/7x7_s2"
  top: "pool1/3x3_s2"
  pooling_param {
    pool: MAX
    kernel_size: 3
    stride: 2
  }
}
layer {
  name: "pool1/norm1"
  type: "LRN"
  bottom: "pool1/3x3_s2"
  top: "pool1/norm1"
  lrn_param {
    local_size: 5
    alpha: 0.0001
    beta: 0.75
  }
}
layer {
  name: "conv2/3x3_reduce"
  type: "Convolution"
  bottom: "pool1/norm1"
  top: "conv2/3x3_reduce"
  param {
    lr_mult: 1
    decay_mult: 1
  }
  param {
    lr_mult: 2
    decay_mult: 0
  }
  convolution_param {
    num_output: 64
    kernel_size: 1
    weight_filler {
      type: "xavier"
    }
    bias_filler {
      type: "constant"
      value: 0.2
    }
  }
}
layer {
  name: "conv2/relu_3x3_reduce"
  type: "ReLU"
  bottom: "conv2/3x3_reduce"
  top: "conv2/3x3_reduce"
}
layer {
  name: "conv2/3x3"
  type: "Convolution"
  bottom: "conv2/3x3_reduce"
  top: "conv2/3x3"
  param {
    lr_mult: 1
    decay_mult: 1
  }
  param {
    lr_mult: 2
    decay_mult: 0
  }
  convolution_param {
    num_output: 192
    pad: 1
    kernel_size: 3
    weight_filler {
      type: "xavier"
    }
    bias_filler {
      type: "constant"
      value: 0.2
    }
  }
}
layer {
  name: "conv2/relu_3x3"
  type: "ReLU"
  bottom: "conv2/3x3"
  top: "conv2/3x3"
}
layer {
  name: "conv2/norm2"
  type: "LRN"
  bottom: "conv2/3x3"
  top: "conv2/norm2"
  lrn_param {
    local_size: 5
    alpha: 0.0001
    beta: 0.75
  }
}
layer {
  name: "pool2/3x3_s2"
  type: "Pooling"
  bottom: "conv2/norm2"
  top: "pool2/3x3_s2"
  pooling_param {
    pool: MAX
    kernel_size: 3
    stride: 2
  }
}
layer {
  name: "inception_3a/1x1"
  type: "Convolution"
  bottom: "pool2/3x3_s2"
  top: "inception_3a/1x1"
  param {
    lr_mult: 1
    decay_mult: 1
  }
  param {
    lr_mult: 2
    decay_mult: 0
  }
  convolution_param {
    num_output: 64
    kernel_size: 1
    weight_filler {
      type: "xavier"
    }
    bias_filler {
      type: "constant"
      value: 0.2
    }
  }
}
layer {
  name: "inception_3a/relu_1x1"
  type: "ReLU"
  bottom: "inception_3a/1x1"
  top: "inception_3a/1x1"
}
layer {
  name: "inception_3a/3x3_reduce"
  type: "Convolution"
  bottom: "pool2/3x3_s2"
  top: "inception_3a/3x3_reduce"
  param {
    lr_mult: 1
    decay_mult: 1
  }
  param {
    lr_mult: 2
    decay_mult: 0
  }
  convolution_param {
    num_output: 96
    kernel_size: 1
    weight_filler {
      type: "xavier"
    }
    bias_filler {
      type: "constant"
      value: 0.2
    }
  }
}
layer {
  name: "inception_3a/relu_3x3_reduce"
  type: "ReLU"
  bottom: "inception_3a/3x3_reduce"
  top: "inception_3a/3x3_reduce"
}
layer {
  name: "inception_3a/3x3"
  type: "Convolution"
  bottom: "inception_3a/3x3_reduce"
  top: "inception_3a/3x3"
  param {
    lr_mult: 1
    decay_mult: 1
  }
  param {
    lr_mult: 2
    decay_mult: 0
  }
  convolution_param {
    num_output: 128
    pad: 1
    kernel_size: 3
    weight_filler {
      type: "xavier"
    }
    bias_filler {
      type: "constant"
      value: 0.2
    }
  }
}
layer {
  name: "inception_3a/relu_3x3"
  type: "ReLU"
  bottom: "inception_3a/3x3"
  top: "inception_3a/3x3"
}
layer {
  name: "inception_3a/5x5_reduce"
  type: "Convolution"
  bottom: "pool2/3x3_s2"
  top: "inception_3a/5x5_reduce"
  param {
    lr_mult: 1
    decay_mult: 1
  }
  param {
    lr_mult: 2
    decay_mult: 0
  }
  convolution_param {
    num_output: 16
    kernel_size: 1
    weight_filler {
      type: "xavier"
    }
    bias_filler {
      type: "constant"
      value: 0.2
    }
  }
}
layer {
  name: "inception_3a/relu_5x5_reduce"
  type: "ReLU"
  bottom: "inception_3a/5x5_reduce"
  top: "inception_3a/5x5_reduce"
}
layer {
  name: "inception_3a/5x5"
  type: "Convolution"
  bottom: "inception_3a/5x5_reduce"
  top: "inception_3a/5x5"
  param {
    lr_mult: 1
    decay_mult: 1
  }
  param {
    lr_mult: 2
    decay_mult: 0
  }
  convolution_param {
    num_output: 32
    pad: 2
    kernel_size: 5
    weight_filler {
      type: "xavier"
    }
    bias_filler {
      type: "constant"
      value: 0.2
    }
  }
}
layer {
  name: "inception_3a/relu_5x5"
  type: "ReLU"
  bottom: "inception_3a/5x5"
  top: "inception_3a/5x5"
}
layer {
  name: "inception_3a/pool"
  type: "Pooling"
  bottom: "pool2/3x3_s2"
  top: "inception_3a/pool"
  pooling_param {
    pool: MAX
    kernel_size: 3
    stride: 1
    pad: 1
  }
}
layer {
  name: "inception_3a/pool_proj"
  type: "Convolution"
  bottom: "inception_3a/pool"
  top: "inception_3a/pool_proj"
  param {
    lr_mult: 1
    decay_mult: 1
  }
  param {
    lr_mult: 2
    decay_mult: 0
  }
  convolution_param {
    num_output: 32
    kernel_size: 1
    weight_filler {
      type: "xavier"
    }
    bias_filler {
      type: "constant"
      value: 0.2
    }
  }
}
layer {
  name: "inception_3a/relu_pool_proj"
  type: "ReLU"
  bottom: "inception_3a/pool_proj"
  top: "inception_3a/pool_proj"
}
layer {
  name: "inception_3a/output"
  type: "Concat"
  bottom: "inception_3a/1x1"
  bottom: "inception_3a/3x3"
  bottom: "inception_3a/5x5"
  bottom: "inception_3a/pool_proj"
  top: "inception_3a/output"
}
layer {
  name: "inception_3b/1x1"
  type: "Convolution"
  bottom: "inception_3a/output"
  top: "inception_3b/1x1"
  param {
    lr_mult: 1
    decay_mult: 1
  }
  param {
    lr_mult: 2
    decay_mult: 0
  }
  convolution_param {
    num_output: 128
    kernel_size: 1
    weight_filler {
      type: "xavier"
    }
    bias_filler {
      type: "constant"
      value: 0.2
    }
  }
}
layer {
  name: "inception_3b/relu_1x1"
  type: "ReLU"
  bottom: "inception_3b/1x1"
  top: "inception_3b/1x1"
}
layer {
  name: "inception_3b/3x3_reduce"
  type: "Convolution"
  bottom: "inception_3a/output"
  top: "inception_3b/3x3_reduce"
  param {
    lr_mult: 1
    decay_mult: 1
  }
  param {
    lr_mult: 2
    decay_mult: 0
  }
  convolution_param {
    num_output: 128
    kernel_size: 1
    weight_filler {
      type: "xavier"
    }
    bias_filler {
      type: "constant"
      value: 0.2
    }
  }
}
layer {
  name: "inception_3b/relu_3x3_reduce"
  type: "ReLU"
  bottom: "inception_3b/3x3_reduce"
  top: "inception_3b/3x3_reduce"
}
layer {
  name: "inception_3b/3x3"
  type: "Convolution"
  bottom: "inception_3b/3x3_reduce"
  top: "inception_3b/3x3"
  param {
    lr_mult: 1
    decay_mult: 1
  }
  param {
    lr_mult: 2
    decay_mult: 0
  }
  convolution_param {
    num_output: 192
    pad: 1
    kernel_size: 3
    weight_filler {
      type: "xavier"
    }
    bias_filler {
      type: "constant"
      value: 0.2
    }
  }
}
layer {
  name: "inception_3b/relu_3x3"
  type: "ReLU"
  bottom: "inception_3b/3x3"
  top: "inception_3b/3x3"
}
layer {
  name: "inception_3b/5x5_reduce"
  type: "Convolution"
  bottom: "inception_3a/output"
  top: "inception_3b/5x5_reduce"
  param {
    lr_mult: 1
    decay_mult: 1
  }
  param {
    lr_mult: 2
    decay_mult: 0
  }
  convolution_param {
    num_output: 32
    kernel_size: 1
    weight_filler {
      type: "xavier"
    }
    bias_filler {
      type: "constant"
      value: 0.2
    }
  }
}
layer {
  name: "inception_3b/relu_5x5_reduce"
  type: "ReLU"
  bottom: "inception_3b/5x5_reduce"
  top: "inception_3b/5x5_reduce"
}
layer {
  name: "inception_3b/5x5"
  type: "Convolution"
  bottom: "inception_3b/5x5_reduce"
  top: "inception_3b/5x5"
  param {
    lr_mult: 1
    decay_mult: 1
  }
  param {
    lr_mult: 2
    decay_mult: 0
  }
  convolution_param {
    num_output: 96
    pad: 2
    kernel_size: 5
    weight_filler {
      type: "xavier"
    }
    bias_filler {
      type: "constant"
      value: 0.2
    }
  }
}
layer {
  name: "inception_3b/relu_5x5"
  type: "ReLU"
  bottom: "inception_3b/5x5"
  top: "inception_3b/5x5"
}
layer {
  name: "inception_3b/pool"
  type: "Pooling"
  bottom: "inception_3a/output"
  top: "inception_3b/pool"
  pooling_param {
    pool: MAX
    kernel_size: 3
    stride: 1
    pad: 1
  }
}
layer {
  name: "inception_3b/pool_proj"
  type: "Convolution"
  bottom: "inception_3b/pool"
  top: "inception_3b/pool_proj"
  param {
    lr_mult: 1
    decay_mult: 1
  }
  param {
    lr_mult: 2
    decay_mult: 0
  }
  convolution_param {
    num_output: 64
    kernel_size: 1
    weight_filler {
      type: "xavier"
    }
    bias_filler {
      type: "constant"
      value: 0.2
    }
  }
}
layer {
  name: "inception_3b/relu_pool_proj"
  type: "ReLU"
  bottom: "inception_3b/pool_proj"
  top: "inception_3b/pool_proj"
}
layer {
  name: "inception_3b/output"
  type: "Concat"
  bottom: "inception_3b/1x1"
  bottom: "inception_3b/3x3"
  bottom: "inception_3b/5x5"
  bottom: "inception_3b/pool_proj"
  top: "inception_3b/output"
}
layer {
  name: "pool3/3x3_s2"
  type: "Pooling"
  bottom: "inception_3b/output"
  top: "pool3/3x3_s2"
  pooling_param {
    pool: MAX
    kernel_size: 3
    stride: 2
  }
}
layer {
  name: "inception_4a/1x1"
  type: "Convolution"
  bottom: "pool3/3x3_s2"
  top: "inception_4a/1x1"
  param {
    lr_mult: 1
    decay_mult: 1
  }
  param {
    lr_mult: 2
    decay_mult: 0
  }
  convolution_param {
    num_output: 192
    kernel_size: 1
    weight_filler {
      type: "xavier"
    }
    bias_filler {
      type: "constant"
      value: 0.2
    }
  }
}
layer {
  name: "inception_4a/relu_1x1"
  type: "ReLU"
  bottom: "inception_4a/1x1"
  top: "inception_4a/1x1"
}
layer {
  name: "inception_4a/3x3_reduce"
  type: "Convolution"
  bottom: "pool3/3x3_s2"
  top: "inception_4a/3x3_reduce"
  param {
    lr_mult: 1
    decay_mult: 1
  }
  param {
    lr_mult: 2
    decay_mult: 0
  }
  convolution_param {
    num_output: 96
    kernel_size: 1
    weight_filler {
      type: "xavier"
    }
    bias_filler {
      type: "constant"
      value: 0.2
    }
  }
}
layer {
  name: "inception_4a/relu_3x3_reduce"
  type: "ReLU"
  bottom: "inception_4a/3x3_reduce"
  top: "inception_4a/3x3_reduce"
}
layer {
  name: "inception_4a/3x3"
  type: "Convolution"
  bottom: "inception_4a/3x3_reduce"
  top: "inception_4a/3x3"
  param {
    lr_mult: 1
    decay_mult: 1
  }
  param {
    lr_mult: 2
    decay_mult: 0
  }
  convolution_param {
    num_output: 208
    pad: 1
    kernel_size: 3
    weight_filler {
      type: "xavier"
    }
    bias_filler {
      type: "constant"
      value: 0.2
    }
  }
}
layer {
  name: "inception_4a/relu_3x3"
  type: "ReLU"
  bottom: "inception_4a/3x3"
  top: "inception_4a/3x3"
}
layer {
  name: "inception_4a/5x5_reduce"
  type: "Convolution"
  bottom: "pool3/3x3_s2"
  top: "inception_4a/5x5_reduce"
  param {
    lr_mult: 1
    decay_mult: 1
  }
  param {
    lr_mult: 2
    decay_mult: 0
  }
  convolution_param {
    num_output: 16
    kernel_size: 1
    weight_filler {
      type: "xavier"
    }
    bias_filler {
      type: "constant"
      value: 0.2
    }
  }
}
layer {
  name: "inception_4a/relu_5x5_reduce"
  type: "ReLU"
  bottom: "inception_4a/5x5_reduce"
  top: "inception_4a/5x5_reduce"
}
layer {
  name: "inception_4a/5x5"
  type: "Convolution"
  bottom: "inception_4a/5x5_reduce"
  top: "inception_4a/5x5"
  param {
    lr_mult: 1
    decay_mult: 1
  }
  param {
    lr_mult: 2
    decay_mult: 0
  }
  convolution_param {
    num_output: 48
    pad: 2
    kernel_size: 5
    weight_filler {
      type: "xavier"
    }
    bias_filler {
      type: "constant"
      value: 0.2
    }
  }
}
layer {
  name: "inception_4a/relu_5x5"
  type: "ReLU"
  bottom: "inception_4a/5x5"
  top: "inception_4a/5x5"
}
layer {
  name: "inception_4a/pool"
  type: "Pooling"
  bottom: "pool3/3x3_s2"
  top: "inception_4a/pool"
  pooling_param {
    pool: MAX
    kernel_size: 3
    stride: 1
    pad: 1
  }
}
layer {
  name: "inception_4a/pool_proj"
  type: "Convolution"
  bottom: "inception_4a/pool"
  top: "inception_4a/pool_proj"
  param {
    lr_mult: 1
    decay_mult: 1
  }
  param {
    lr_mult: 2
    decay_mult: 0
  }
  convolution_param {
    num_output: 64
    kernel_size: 1
    weight_filler {
      type: "xavier"
    }
    bias_filler {
      type: "constant"
      value: 0.2
    }
  }
}
layer {
  name: "inception_4a/relu_pool_proj"
  type: "ReLU"
  bottom: "inception_4a/pool_proj"
  top: "inception_4a/pool_proj"
}
layer {
  name: "inception_4a/output"
  type: "Concat"
  bottom: "inception_4a/1x1"
  bottom: "inception_4a/3x3"
  bottom: "inception_4a/5x5"
  bottom: "inception_4a/pool_proj"
  top: "inception_4a/output"
}
layer {
  name: "loss1/ave_pool"
  type: "Pooling"
  bottom: "inception_4a/output"
  top: "loss1/ave_pool"
  pooling_param {
    pool: AVE
    kernel_size: 5
    stride: 3
  }
}
layer {
  name: "loss1/conv"
  type: "Convolution"
  bottom: "loss1/ave_pool"
  top: "loss1/conv"
  param {
    lr_mult: 1
    decay_mult: 1
  }
  param {
    lr_mult: 2
    decay_mult: 0
  }
  convolution_param {
    num_output: 128
    kernel_size: 1
    weight_filler {
      type: "xavier"
    }
    bias_filler {
      type: "constant"
      value: 0.2
    }
  }
}
layer {
  name: "loss1/relu_conv"
  type: "ReLU"
  bottom: "loss1/conv"
  top: "loss1/conv"
}
layer {
  name: "loss1/fc_6cls"
  type: "InnerProduct"
  bottom: "loss1/conv"
  top: "loss1/fc_6cls"
  param {
    lr_mult: 10
    decay_mult: 10
  }
  param {
    lr_mult: 20
    decay_mult: 0
  }
  inner_product_param {
    num_output: 1024
    weight_filler {
      type: "xavier"
    }
    bias_filler {
      type: "constant"
      value: 0.2
    }
  }
}
layer {
  name: "loss1/relu_fc"
  type: "ReLU"
  bottom: "loss1/fc_6cls"
  top: "loss1/fc_6cls"
}
layer {
  name: "loss1/classifier_6cls"
  type: "InnerProduct"
  bottom: "loss1/fc_6cls"
  top: "loss1/classifier_6cls"
  param {
    lr_mult: 10
    decay_mult: 10
  }
  param {
    lr_mult: 20
    decay_mult: 0
  }
  inner_product_param {
    num_output: 3
    weight_filler {
      type: "xavier"
    }
    bias_filler {
      type: "constant"
      value: 0
    }
  }
}
layer {
  name: "probs"
  type: "Softmax"
  bottom: "loss1/classifier_6cls"
  top: "probs"
}
