# Supplementary material for: Automatic discovery of image-based signatures for ipilimumab response prediction in malignant melanoma
Source: Sci Rep. 2019 May 15;9:7449. doi: 10.1038/s41598-019-43525-8 (PMC6520405; doi:10.1038/s41598-019-43525-8)
Supplement: Supplementary file 2 — Software 1 [file 41598_2019_43525_MOESM2_ESM.zip › ReducedGoogleNet/do_it_aug_all_mean.bat]

set BIN_DIR=C:/Users/Public/source/caffewindowsPy35Cuda80/bin
set PATH=

%BIN_DIR%/caffe.exe train -gpu 1 -solver %PATH%\solver_all_aug_mean.prototxt 2> train_log_googLeNet_all_aug_mean.txt
