# Supplementary material for: Automatic discovery of image-based signatures for ipilimumab response prediction in malignant melanoma
Source: Sci Rep. 2019 May 15;9:7449. doi: 10.1038/s41598-019-43525-8 (PMC6520405; doi:10.1038/s41598-019-43525-8)
Supplement: Supplementary file 2 — Software 1 [file 41598_2019_43525_MOESM2_ESM.zip › ReducedGoogleNet/solver_all_aug_mean.prototxt]

# Please adapt PATH
net: "PATH/train_google_allData_aug_mean.prototxt"
test_iter: 290
test_interval: 1000
test_initialization: false
display: 50
average_loss: 40
base_lr: 0.001
lr_policy: "step"
stepsize: 10000
gamma: 0.1
max_iter: 250000
momentum: 0.9
weight_decay: 0.002
snapshot: 10000
# Please adapt PATH
snapshot_prefix: "PATH/googLeNet_snap_all_aug_mean"
solver_mode: GPU
